# Supplementary material for: The sterility, stability and efficacy of repackaged ziv-aflibercept for intravitreal administration
Source: Sci Rep. 2022 Feb 22;12:2971. doi: 10.1038/s41598-022-06831-2 (PMC8863784; doi:10.1038/s41598-022-06831-2)
Supplement: Supplementary file 1 — Supplementary Information. [file 41598_2022_6831_MOESM1_ESM.xlsx]

## Sheet: Stability
	Supplementary 1
	Stability of Ziv-Aflibercept
	S1 The stability of ziv aflibercept level mesured by ELISA method (ng/ml) in each time point
	No.	0		3		7		14		21		28		60		90
		A	B	A	B	A	B	A	B	A	B	A	B	A	B	A	B
	1	9.2899	9.8653	9.253	11.5	7.57	11.51	13.73	8.564	8.097	8.716	7.821	7.791	4.55	8.37	4.704	5.009
	2	9.13	8.2876	11.34	10.31	9.59	12.16	13.169	5.45	3.763	3.091	9.146	8.234	8.93	8.46	4.041	4.906
	3	11.9566	8.6486	11.17	10.52	14.81	9.09	9.849	7.401	9.082	10.189	13.611	11.568	9.04	9.79	7.43	6.28
	4	8.2521	6.9559	10.76	9.799	7.68	7.88	10.914	7.813	11.118	7.279	10.771	9.149	9.11	9.04	9.365	3.617
	Mean	9.65715	8.43935	10.6307	10.5322	9.9125	10.16	11.9155	7.307	8.015	7.31875	10.3373	9.1855	7.9075	8.915	6.385	4.953
	SD	1.59942	1.19733	0.950215	0.712681	3.39416	2.01377	1.83821	1.32833	3.10125	3.05865	2.49374	1.68598	2.23956	0.654548	2.46931	1.08799

## Sheet: Efficacy
	Supplementary 2
	Efficacy of Ziv-Aflibercept
	S2 The efficacy of ziv-aflibercept level mesured by ELISA method (pg/ml) in each time point
	No.	Day 0						Day 14						Day 28						Day 60						Day 90
		A			B			A			B			A			B			A			B			A			B
		Residual rh-VEGF (pg/mL)	Usage rh-VEGF (pg/mL)	Percent usage (% Efficacy)	Residual rh-VEGF (pg/mL)	Usage rh-VEGF (pg/mL)	Percent usage (% Efficacy)	Residual rh-VEGF (pg/mL)	Usage rh-VEGF (pg/mL)	Percent usage (% Efficacy)	Residual rh-VEGF (pg/mL)	Usage rh-VEGF (pg/mL)	Percent usage (% Efficacy)	Residual rh-VEGF (pg/mL)	Usage rh-VEGF (pg/mL)	Percent usage (% Efficacy)	Residual rh-VEGF (pg/mL)	Usage rh-VEGF (pg/mL)	Percent usage (% Efficacy)	Residual rh-VEGF (pg/mL)	Usage rh-VEGF (pg/mL)	Percent usage (% Efficacy)	Residual rh-VEGF (pg/mL)	Usage rh-VEGF (pg/mL)	Percent usage (% Efficacy)	Residual rh-VEGF (pg/mL)	Usage rh-VEGF (pg/mL)	Percent usage (% Efficacy)	Residual rh-VEGF (pg/mL)	Usage rh-VEGF (pg/mL)	Percent usage (% Efficacy)
	1	339.626	99660.4	99.6604	340.874	99659.1	99.6591	287.342	99712.7	99.7127	324.308	99675.7	99.6757	303.582	99696.4	99.6964	322.498	99677.5	99.6775	270.57	99729.4	99.7294	424.13	99575.9	99.5759	269.899	99730.1	99.7301	352.684	99647.3	99.6473
	2	340.458	99659.5	99.6595	416.546	99583.5	99.5835	321.856	99678.1	99.6781	378.024	99622	99.622	374.702	99625.3	99.6253	344.406	99655.6	99.6556	291.45	99708.6	99.7086	409.07	99590.9	99.5909	353.659	99646.3	99.6463	387.164	99612.8	99.6128
	3	333.804	99666.2	99.6662	396.892	99603.1	99.6031	342.092	99657.9	99.6579	396.752	99603.2	99.6032	358.1	99641.9	99.6419	354.32	99645.7	99.6457	379.91	99620.1	99.6201	358.58	99641.4	99.6414	373.503	99626.5	99.6265	379.801	99620.2	99.6202
	4	311.95	99688.1	99.6881	338.794	99661.2	99.6612	277.768	99722.2	99.7222	303.446	99696.6	99.6966	324.892	99675.1	99.6751	313.59	99686.4	99.6864	304.49	99695.5	99.6955	297.78	99702.2	99.7022	346.529	99653.5	99.6535	375.694	99624.3	99.6243
	Mean	331.459	99668.5	99.6685	373.277	99626.7	99.6267	307.264	99692.7	99.6927	350.633	99649.4	99.6494	340.319	99659.7	99.6597	333.703	99666.3	99.6663	311.605	99688.4	99.6884	372.39	99627.6	99.6276	335.897	99664.1	99.6641	373.836	99626.2	99.6262
	Mean Pg	0.33146	99.6685	0.0996685	0.373277	99.6267	0.0996267	0.307264	99.6927	0.0996927	0.350633	99.6494	0.0996494	0.340319	99.6597	0.0996597	0.333703	99.6663	0.0996663	0.311605	99.6884	0.0996884	0.37239	99.6276	0.0996276	0.335897	99.6641	0.0996641	0.373836	99.6262	0.0996262
	SD	0.0133389	0.0133389	0.0133389	0.03945	0.03945	0.03945	0.0299601	0.0299601	0.0299601	0.0439577	0.0439577	0.0439577	0.0320726	0.0320726	0.0320726	0.018883	0.018883	0.018883	0.0476315	0.0476315	0.0476315	0.0570959	0.0570959	0.0570959	0.045455	0.045455	0.045455	0.0148781	0.0148781	0.0148781
